# Supplementary material for: Presence of susceptible wild strains of Anopheles gambiae in a large industrial palm farm located in Aboisso, South-Eastern of Côte d’Ivoire
Source: Malar J. 2017 Apr 20;16:157. doi: 10.1186/s12936-017-1804-1 (PMC5397756; doi:10.1186/s12936-017-1804-1)
Supplement: Supplementary file 1 — Additional file 1. Pesticides use by Integrated farm Unit (IFU) of PALMCI (Ehania-V1). Data were obtained from a questionnaire administered to the responsible of the industrial palm farm. [file 12936_2017_1804_MOESM1_ESM.xls]

## Sheet: Additional file
Additional file. Pesticides use by Integrated farm Unit (IFU) of PALMCI (Ehania-V1)
Name of pesticides	Scope	Target	Application mode	Observation	Type of pesticides
Actara 240	Plantation	Coelaeno	Systemic traitement	used only infested areas	Néonicotinoide
Temik	Nursery	Insects and nematodes	Application with microshot	Suspended	insecticide carbamate
Karate	Plantation and nursery	Insects (Caterpillar)	Backpacks spraying	Commonly used in nursery	insecticide pyrethroid
Cypercal	Nursery	Insects (Caterpillar))	Backpacks spraying	Commonly used in nursery	insecticide pyrethroid (Cyperméthrine)
Furadan	Nursery	Insects	Application with spoon	Commonly used in nursery	Insecticide (i.e carbamate) & Nematicide
Evisect	Plantation	Coelaeno	Sprayer	used only infested areas	Thiocyclam
Cartap	Plantation	Coelaeno	Air treatement	Used in case of infestation	Thiocarbamate
Decis	Nursery	Insects (Caterpillar)	Backpacks spraying	Commonly used in nursery	insecticide pyrethroid
Systoate	Plantation and nursery	Insects (oryctes)	Backpacks spraying	Used in case of infestation	Dimethoate
Chlorophacinone liquid	Plantation and nursery	Rodents	Use with bait	Rarely used	Rodenticide
Chlorophacinone Solide	Plantation and nursery	Rodents	Use with bait	Rarely used	Rodenticide
*Data were obtained from a questionnaire administered to the responsible of the industrial palm farm
